# Supplementary material for: A Competition between Hydrogen, Stacking, and Halogen Bonding in N-(4-((3-Methyl-1,4-dioxo-1,4-dihydronaphthalen-2-yl)selanyl)phenyl)acetamide: Structure, Hirshfeld Surface Analysis, 3D Energy Framework Approach, and DFT Calculation
Source: Int J Mol Sci. 2022 Feb 28;23(5):2716. doi: 10.3390/ijms23052716 (PMC8910872; doi:10.3390/ijms23052716)
Supplement: Supplementary file 1 [file ijms-23-02716-s001.zip]

Archive with 1 entries (1 files):
- ijms-1590155-supplementary.pdf
